# Supplementary material for: Potassium-induced plant resistance against soybean cyst nematode via root exudation of phenolic acids and plant pathogen-related genes
Source: PLoS One. 2018 Jul 30;13(7):e0200903. doi: 10.1371/journal.pone.0200903 (PMC6066213; doi:10.1371/journal.pone.0200903)
Supplement: S2 File — (XLSX) [file pone.0200903.s002.xlsx]

## Sheet: feild
Disease index
zhangjiachi	E123.30	N42.94							Changling	E123.98	N44.15
2012	Rep1	Rep2	Rep3	Rep4	Means	SE	P value		2012	Rep1	Rep2	Rep3	Rep4	Means	SE	P value
k0	92	86	86	75	84.75	3.54436	85±4a		k0	46	52	51	60	52.25	2.89756	52±3a
k60	72	63	65	64	66	2.04124	66±2b		k60	41	33	38	33	36.25	1.97379	36±2b
k120	63	71	73	69	69	2.16025	69±2b		k120	41	33	36	43	38.25	2.28674	38±2b
2013
k0	80	82	75	72	77.25	2.28674	77±2a		k0	60	54	48	63	56.25	3.32603	56±3a
k60	59	50	57	63	57.25	2.71953	57±3b		k60	41	53	32	42	42	4.30116	42±4b
k120	58	66	67	57	62	2.61406	62±3b		k120	51	37	39	41	42	3.10913	42±3b
SCN NUMBER
zhangjiachi									Changling
2012	Rep1	Rep2	Rep3	Rep4	Means	SE	P value		2012	Rep1	Rep2	Rep3	Rep4	Means	SE	P value
k0	96	72	62	75	76.25	7.1458	76±7a		k0	56	40	51	61	52	4.49073	52±4a
k60	38	52	66	43	49.75	6.14241	50±6b		k60	24	29	38	41	33	3.937	33±4b
k120	50	62	55	57	56	2.48328	56±3b		k120	52	24	36	35	36.75	5.76447	37±6b
2013
k0	91	91	76	71	82.25	5.15388	82±5a		k0	69	57	75	62	65.75	3.94493	66±4a
k60	66	75	52	52	61.25	5.64764	61±6b		k60	62	41	54	36	48.25	5.94944	48±6b
k120	63	52	78	59	63	5.49242	63±6b		k120	59	41	63	48	52.75	5.03943	53±5b
Yield
zhangjiachi									Changling
2012	Rep1	Rep2	Rep3	Rep4	Means	SE	P value		2012	Rep1	Rep2	Rep3	Rep4	Means	SE	P value
k0	1594	1125	1214	1418	1337.75	105.151	1338±105b		k0	1325	1554	1621	1521	1505.25	63.5825	1505±64b
k60	1574	1458	1858	1795	1671.25	93.5961	1671±94a		k60	2101	1862	2352	1745	2015	134.559	2015±135a
k120	1425	1856	1754	1622	1664.25	93.0272	1664±93a		k120	1685	2015	2232	1785	1929.25	122.296	1929±122a
2013
k0	1352	1452	1568	1762	1533.5	88.0279	1534±88b		k0	1269	1526	1477	1362	1408.5	57.8223	1409±58b
k60	1796	2085	1862	2216	1989.75	97.5195	1990±98a		k60	1852	2036	1751	1774	1853.25	64.6366	1853±65a
k120	2010	1863	1972	1623	1867	87.0948	1867±87a		k120	1632	2011	2236	1785	1916	132.049	1916±132a
Total Phenol
zhangjiachi									Changling
2012	Rep1	Rep2	Rep3	Rep4	Means	SE	P value			Rep1	Rep2	Rep3	Rep4	Means	SE	P value
k0	0.92	1.22	1.12	1.01	1.11667	0.0525198	1.12±0.05b		k0	0.72	0.85	0.92	1.25	0.935	0.112879	0.94±0.11b
k60	1.62	1.35	1.78	1.38	1.5325	0.120035	1.53±0.12a		k60	1.12	1.56	1.22	1.42	1.33	0.0988264	1.33±0.10a
k120	1.91	1.35	2	1.63	1.7225	0.163018	1.72±0.16a		k120	1.87	1.28	1.36	1.63	1.42333	0.091697	1.42±0.09a
2013	Rep1	Rep2	Rep3	Rep4	Means	SE	P value			Rep1	Rep2	Rep3	Rep4	Means	SE	P value
k0	1.47	1.16	1.21	0.92	1.09667	0.0775134	1.10±0.08b		k0	0.85	0.77	1.12	1.32	1.015	0.12626	1.02±0.13c
k60	1.63	1.73	1.92	2.05	1.8325	0.0804674	1.83±0.08a		k60	1.22	1.48	1.31	1.26	1.3175	0.0572094	1.32±0.06b
k120	2.12	1.85	2.11	1.85	1.9825	0.0750555	1.98±0.08a		k120	1.93	1.33	1.84	1.63	1.6	0.12816	1.60±0.13a
K concentration
zhangjiachi									Changling
2012	Rep1	Rep2	Rep3	Rep4	Means	SE	P value			Rep1	Rep2	Rep3	Rep4	Means	SE	P value
k0	0.68	0.82	0.86	0.72	0.8	0.0360555	0.80±0.04b		k0	0.82	0.96	0.91	1.05	0.935	0.0176777	0.94±0.02c
k60	1.05	0.96	1.12	0.89	1.005	0.0813173	1.01±0.08a		k60	1.33	1.32	1.1	1.36	1.2775	0.0777817	1.28±0.08b
k120	1.33	0.93	1.22	1.05	1.135	0.0601041	1.14±0.06a		k120	1.7	1.47	1.68	1.52	1.5925	0.0742462	1.59±0.07a
2013	Rep1	Rep2	Rep3	Rep4	Means	SE	P value			Rep1	Rep2	Rep3	Rep4	Means	SE	P value
k0	0.96	0.93	0.82	0.66	0.8425	0.0678694	0.84±0.07c		k0	0.87	0.82	0.96	1.12	0.966667	0.0750555	0.97±0.08c
k60	1.06	0.99	1.11	1.15	1.13	0.0141421	1.13±0.01b		k60	1.32	1.38	1.15	1.33	1.295	0.0500833	1.30±0.05b
k120	1.26	1.12	1.36	1.33	1.27	0.0653835	1.27±0.07a		k120	1.77	1.56	1.62	1.82	1.66667	0.0680686	1.67±0.07a
Year	K treatment		Zhangjiachi				Changling			Year	K treatment	Zhangjiachi			Changling	Changling
		DI	CNN	Yield		DI	CNN	Yield				K (%)	Phenol		K (%)	Phenol
	K0	85±4a	76±7a	1338±105b		52±3a	52±4a	1505±64b			K0	0.80±0.04b	1.12±0.05b		0.94±0.02c	0.94±0.11b
2012	K60	66±2b	50±6b	1671±94a		36±2b	33±4b	2015±135a		2012	K60	1.01±0.08a	1.53±0.12a		1.28±0.08b	1.33±0.10a
	K120	69±2b	56±3b	1664±93a		38±2b	37±6b	1929±122a			K120	1.14±0.06a	1.72±0.16a		1.59±0.07a	1.42±0.09a
	K0	77±2a	82±5a	1534±88b		56±3a	66±4a	1409±58b			K0	0.84±0.07c	1.10±0.08b		0.97±0.08c	1.02±0.13c
2013	K60	57±3b	61±6b	1990±98a		42±4b	48±6b	1853±65a		2013	K60	1.13±0.01b	1.83±0.08a		1.30±0.05b	1.32±0.06b
	K120	62±3b	63±6b	1867±87a		42±3b	53±5b	1916±132a			K120	1.27±0.07a	1.98±0.08a		1.67±0.07a	1.60±0.13a
Figure 1
(a) base on	disease index	and	cyst nematode number
(b)base on	K concentration	an	total phenols content

## Sheet: GH
Sand cult.
Figure 2
cyst no.	1	2	3	4	Means	SE	P vaule
K0	82	65	75	87	77.25	4.76751	a
K1	73	56	62	62	63.25	3.54436	b
K3	49	58	51	42	50	3.2914	c
K6	62	57	59	69	61.75	2.62599	b
K concentrate	-hg				Means	SE	P vaule
K0	0.89	0.85	0.91	0.82	0.8675	0.0233013	c
K1	0.95	1.01	0.92	0.86	0.935	0.0360983	c
K3	1.36	1.24	1.39	1.35	1.335	0.0379043	b
K6	1.48	1.63	1.57	1.62	1.575	0.0396281	a
	+hg
K0	0.63	0.56	0.7	0.63	0.63	0.0330374	c
K1	0.73	0.77	0.66	0.72	0.72	0.0262778	c
K3	1.01	0.94	1.14	1.08	1.0425	0.0500315	b
K6	1.16	1.36	1.47	1.26	1.3125	0.0768844	a
phenols	-hg				Means	SE	P vaule
K0	0.1	0.08	0.13	0.11	0.105	0.0104083	c
K1	0.16	0.23	0.18	0.23	0.2	0.0177951	b
K3	0.25	0.32	0.34	0.31	0.305	0.0193649	a
K6	0.18	0.18	0.21	0.15	0.18	0.0122474	b
	+hg
K0	0.15	0.13	0.17	0.14	0.1475	0.00853913	b
K1	0.17	0.26	0.21	0.18	0.205	0.0202073	b
K3	0.31	0.41	0.36	0.29	0.3425	0.0268871	a
K6	0.18	0.13	0.17	0.21	0.1725	0.0165202	b
biomass	-hg				Means	SE	P vaule
K0	2.43	1.95	2.15	2.33	2.215	0.122119	c
K1	3.68	4.25	3.96	4.11	4	0.141037	b
K3	4.57	5.23	5.11	4.62	4.8825	0.194331	a
K6	3.46	3.65	3.47	3.77	3.5875	0.0865606	b
	+hg
K0	1.85	1.65	2.03	1.52	1.7625	0.129543	c
K1	2.96	3.03	2.85	3.55	3.0975	0.179556	ab
K3	3.24	3.56	3.11	4.52	3.6075	0.368233	a
K6	2.63	2.69	3.21	2.51	2.76	0.178724	b
Figure 3
PAL Activity	-hg				means	se
K0	3.36	1.85	2.12		2.44333	0.465464	c	F value
K1	19.23	16.31	18.52		18.02	0.880265	b	I=117.31
K3	25.21	28.21	19.85		24.4233	2.44807	a	K=95.75
K6	16.52	18.47	15.31		16.7667	0.921604	b	I*K=35.34
	+hg
K0	15.23	13.56	9.41		12.7333	1.73224	c
K1	57.21	48.96	61.36		55.8433	3.64853	a
K3	36.54	41.36	46.32		41.4067	2.82669	b
K6	15.23	12.16	13.85		13.7467	0.88879	c
PPO Activity	-hg				means	se
K0	3.23	5.17	3.78		4.06	0.577948	b	F value
K1	6.37	5.21	8.39		6.65667	0.930211	b	I=0.78
K3	18.26	16.85	22.64		19.25	1.74525	a	K=56.34
K6	9.62	6.14	5.78		7.18	1.22587	b	I*K=2.71
	+hg
K0	5.58	3.21	4.68		4.49	0.691543	c
K1	6.52	7.62	6.33		6.82333	0.402568	bc
K3	14.23	13.25	17.33		14.9367	1.23111	a
K6	8.52	6.34	9.89		8.25	1.03488	b
PAL gene	-				means	se	F value	pr>F
K0	0.17834	0.56324	0.3652		0.368927	0.111259	I=157.54	0.0001
K1	0.150175	0.0565338	0.226291		0.144333	0.0491497	K=31.88	0.0001
K3	0.917274	1.08263	1.01791		1.00594	0.0481654	I*K=26.22	0.0001
K6	0.356399	0.682584	0.234367		0.42445	0.133947
	+
K0	9.50499	7.32099	5.623		7.48299	1.12489
K1	5.236	3.635	7.51		5.46033	1.12556
K3	14.7323	10.9922	12.9588		12.8944	1.08142
K6	0.338576	0.287366	0.405146		0.343696	0.0341368
PPO gene	-				means	se	F value	pr>F
K0	0.00654182	0.136875	0.05		0.0644722	0.0383588	I=143.10	0.0001
K1	0.0629143	0.0357181	0.0571282		0.0519202	0.00828127	K=65.60	0.0001
K3	0.346566	0.321079	0.284884		0.31751	0.0179164	I*K=65.22	0.0001
K6	0.435603	0.6214	0.484726		0.51391	0.0556504
	+
K0	3.24251	3.51576	3.2156		3.32463	0.0959973
K1	5.236	3.214	3.8452		4.0984	0.597981
K3	21.6431	23.7597	16.3864		20.5964	2.19447
K6	0.121703	0.158079	0.154278		0.144686	0.0115577
Figure4
	Rep	1	2	3	4	Means	SE	P value
vanillic acid	K0	5.58	4.7	9.36	3.27	5.7275	1.30102	a
	K1	11.75	3.99	6.83	4.09	6.665	1.81821	a
	K3	10.99	14.37	16.17	3.26	11.1975	2.85537	a
	K6	13.45	3.96	3.65	4.41	6.3675	2.36598	a
ferulic acid	K0	0.57	1.02	0.56	0.82	0.7425	0.110331	b
	K1	2.59	1.83	2.03	3.06	2.3775	0.278609	b
	K3	9.74	27.2	11.16	11.64	14.935	4.10818	a
	K6	18.69	10.33	9.97	1.4	10.0975	3.5302	a
salicylic acid	K0	0.29	0.26	0.37	0.48	0.35	0.0491596	a
	K1	0	0	0.99	3.22	1.0525	0.759247	bc
	K3	4.23	1.43	7.73	6.22	4.9025	1.3614	a
	K6	1.26	4.68	2.25	7.61	3.95	1.41582	ab
cinnamic acid	K0	0.68	0.29	0.61	0.42	0.5	0.0889757	c
	K1	2.32	4.38	3.13	5.05	3.72	0.613229	b
	K3	8.49	14.82	9.07	6.17	9.6375	1.83759	a
	K6	8.15	6.64	13.19	8.29	9.0675	1.42402	a
Figure5a	Mortality				Means	SE	P value
K0	8.79	12.2	11.7	9.87	10.64	0.918366	c
K1	16	15	11.8	12.5	13.825	1.1545	b
K3	18.5	15.5	18	16.5	17.125	0.795892	a
K6	14.95	12.5	11	14	13.1125	1.00129	b
Figure 5b
vanilliac	Mortality				Means	SE	P value
0	15	18	15	21	17.25	1.43614	c
20	20	25	30	26	25.25	2.05649	b
40	23	35	30	36	31	2.97209	b
60	50	35	38	45	42	3.39116	a
ferulic
0	15	20	18	16	17.25	1.10868	d
20	25	25	30	35	28.75	2.39357	c
40	38	41	52	43	43.5	3.01386	b
60	50	65	55	75	61.25	5.54339	a
salicylic
0	20	16	20	15	17.75	1.31498	d
20	30	25	30	42	31.75	3.61421	c
40	42	50	41	38	42.75	2.56174	b
60	45	50	55	60	52.5	3.22749	a
cinnamic
0	15	20	13	15	15.75	1.49304	d
20	30	35	40	36	35.25	2.05649	c
40	45	52	55	61	53.25	3.32603	b
60	60	75	65	80	70	4.56435	a
